# Supplementary material for: Impact of COVID-19 Pandemic on Weight and BMI among UK Adults: A Longitudinal Analysis of Data from the HEBECO Study
Source: Nutrients. 2021 Aug 24;13(9):2911. doi: 10.3390/nu13092911 (PMC8469464; doi:10.3390/nu13092911)
Supplement: Supplementary file 1 [file nutrients-13-02911-s001.zip]

Archive with 1 entries (1 files):
- nutrients-1323898-supplementary.pdf
